# Supplementary material for: Identification of Genes Reveals the Mechanism of Cell Ferroptosis in Diabetic Nephropathy
Source: Front Physiol. 2022 May 26;13:890566. doi: 10.3389/fphys.2022.890566 (PMC9204496; doi:10.3389/fphys.2022.890566)
Supplement: Supplementary file 1 [file DataSheet1.ZIP]

Archive with 9 entries (7 files):
- supple. Image and table/
- supple. Image and table/data/
- supple. Image and table/data/ferroptosis AND DEGs.xlsx
- supple. Image and table/data/GPX4+ALOX15 data.xlsx
- supple. Image and table/data/Volunteer data.xlsx
- supple. Image and table/supple figure 1.tif
- supple. Image and table/supple figure 2.tif
- supple. Image and table/supple figure 3.jpg
- supple. Image and table/supple table.docx
