# Supplementary material for: Identification of Genes Reveals the Mechanism of Cell Ferroptosis in Diabetic Nephropathy
Source: Front Physiol. 2022 May 26;13:890566. doi: 10.3389/fphys.2022.890566 (PMC9204496; doi:10.3389/fphys.2022.890566)
Supplement: Supplementary file 1 [file DataSheet1.ZIP › supple. Image and table/data/GPX4+ALOX15 data.xlsx]

## Sheet: IHC results
human-ALOX15	NC	EDN	AND
	0.495	7.063	13.833
	0.296	8.01	13.173
	0.373	9.374	12.693
	0.253	7.789	13.402
	0.464	7.949	13.444
	0.421	9.35	14.023
STZ-induced diabetes mice model-ALOX15	NC	DN
	0.71	19.211
	1.005	23.45
	0.73	16.161
	0.705	12.293
	1.058	11.404
	1.066	19.261
db/db mice model-ALOX15	NC	DN
	6.023	19.202
	3.993	20.905
	5.965	17.922
	5.633	20.466
	4.511	19.498
	6.035	19.991
human-GPX4	NC	EDN	AND
	19.94	0.871	1.097
	21.98	0.938	1.146
	22.973	0.86	1.268
	24.926	0.868	1.329
	20.908	1.252	1.146
	20.281	1.272	1.133
db/db mice model-GPX4	NC	HG
	12.901	0.341
	8.201	0.53
	8.615	0.806
	12.828	0.58
	14.724	0.48
2-DN	13.808	1.16
	11.421	0.868
	12.533	0.942
	8.334	1.062
	10.633	0.817
	8.491	1.224

## Sheet: ALOX15-mRNA results
	NC	DN
STZ-induced diabetes mice model-ALOX15	0.001898	0.005359
	0.001049	0.004864
	0.000832	0.003978
	0.00343	0.005253
	0.002149	0.011623
	0.004523	0.007455
db/db mice model-ALOX15	NC	DN
	0.005851	0.006806
	0.00465	0.008476
	0.003586	0.008741
	0.00557	0.005199
	0.006274	0.009076
	0.004848	0.015563

## Sheet: cell markers IF results
PDGFR-β	NC	EDN	AND
	0.05	1.022	11.21
	0.433	0.887	16.353
	0.24	0.668	17.17
	0.209	0.467	11.019
	0.434	1.467	11.858
	0.07	0.638	12.581
Nephrin	NC	EDN	AND
	14.264	8.929	7.3
	12.885	11.668	2.47
	13.418	9.182	5.201
	12.474	8.894	3.397
	15.281	7.306	2.69
	15.392	8.424	2.184
CD31	NC	EDN	AND
	1.861	1.435	2.194
	1.718	0.884	2.476
	0.698	0.772	2.856
	0.645	1.448	3.817
	0.643	1.053	1.952
	0.743	1.583	3.342

## Sheet: mmu-miR-142-3p
STZ-induced DN	NC	DN
	0.007325	0.003118
	0.003985	0.001337
	0.009583	0.002194
	0.003676	0.000926
	0.005824	0.000775
	0.003562	0.002462
db/db	NC	DN
	0.005037	0.002357
	0.003204	0.003631
	0.004758	0.001734
	0.00378	0.001553
	0.005611	0.000872
	0.004556	0.000747
