# Supplementary material for: Identification of Genes Reveals the Mechanism of Cell Ferroptosis in Diabetic Nephropathy
Source: Front Physiol. 2022 May 26;13:890566. doi: 10.3389/fphys.2022.890566 (PMC9204496; doi:10.3389/fphys.2022.890566)
Supplement: Supplementary file 1 [file DataSheet1.ZIP › supple. Image and table/data/Volunteer data.xlsx]

## Sheet: Sheet1
	sex	SEX	age	UACR(mg/g)	FPG	Global glomerulosclerosis rate（%）	IFTA	Interstitial infammation	Arteriolar hyalinosis	Arteriosclerosis	Glomerular lesions
NC	F	2	48		5.8
	M	1	55		4.15
	M	1	42		3.72
	F	2	49		5
	M	1	57		3.5
	M	1	54		4.9
EDN	F	2	32	60.01	6	6.66667	1	1	1	0	Ⅱa
	F	2	52	98.96	5.8	6.66667	0	0	1	1	Ⅱa
	M	1	53	219	3.51	4.7619	1	1	1	1	Ⅲ
	F	2	27	11.39	3.79	3.57143	0	0	1	1	Ⅱa
	M	1	38	12	4.75	14.2857	1	1	1	1	Ⅱa
	M	1	53	49	5.27	17.6471	1	1	1	1	Ⅱa
ADN	F	2	50	5284	6.84	40	3	2	1	1	Ⅲ
	F	2	54	1294	18.09	11.5385	1	1	2	2	Ⅲ
	F	2	56	1248	13.99	15.3846	2	1	2	2	Ⅲ
	M	1	37	1544	8.03	50	2	2	1	1	Ⅱa
	M	1	35	6750	7.63	16.6667	2	2	2	2	Ⅲ
	M	1	40	4382	6	40	2	2	2	1	Ⅲ
